# Supplementary material for: Tissue resident and follicular Treg cell differentiation is regulated by CRAC channels
Source: Nat Commun. 2019 Mar 12;10:1183. doi: 10.1038/s41467-019-08959-8 (PMC6414608; doi:10.1038/s41467-019-08959-8)
Supplement: Supplementary file 4 — Source Data [file 41467_2019_8959_MOESM4_ESM.xlsx]

## Sheet: Figure 1a
Figure 1a	qRT-PCR analyses of Stim1, Stim2 and Foxp3
		Stim1				Stim2				Foxp3
		Tcon	WT Treg	DKO Treg		Tcon	WT Treg	DKO Treg		Tcon	WT Treg	DKO Treg
	sample 1	2.01175e-05	1.69125e-05	2.64629e-07		1.86404e-06	3.5893e-06	1.61798e-08		2.36584e-07	3.25616e-05	2.35472e-05
	sample 2	1.95691e-05	1.37854e-05	3.4195e-07		1.53285e-06	2.95092e-06	3.11002e-08		2.57719e-07	3.19536e-05	2.5607e-05
	sample 3	2.02811e-05	1.63287e-05	1.91793e-07		1.50424e-06	3.71415e-06	2.81583e-08		2.51452e-07	2.6297e-05	2.52224e-05
	sample 4	2.38697e-05	1.92409e-05	2.53341e-07		1.81873e-06	3.35476e-06	1.78071e-08		3.24616e-07	3.05156e-05	2.18658e-05

## Sheet: Figure 1b
Figure 1b	Ca2+ influx measurements
	Time	WT Tconv				WT Treg				DKO Treg
	2.1282
	6.3778
	10.6274
	14.8514
	19.0754	1.00809	1.008	1.00082	1.00099	1.00382	0.996092	1.00111	1.00449	1.00201	1.00606	1.00226	1.00453
	23.3506	1.01373	1.0066	1.00135	0.993365	1.00258	0.996848	1.00415	1.01884	0.998872	1.00451	1.00679	1.00166
	27.6002	1.00761	1.01004	0.996472	0.985187	1.01055	0.997896	1.00377	1.01185	1.00357	1.00236	1.00626	1.00276
	31.8242	1.0022	1.00874	0.991251	0.98711	1.00524	1.00477	0.984911	1.01226	1.004	1.00408	1.00021	0.993944
	36.0994	1.00454	1.01046	0.997077	0.985262	1.01364	1.00875	0.986153	1.01682	1.01474	1.00415	0.995576	0.991768
	40.349	0.999269	1.00575	1.00024	0.983213	1.01463	1.01532	0.977361	1.02339	1.02331	1.009	1.0038	0.996049
	44.5986	0.997088	1.00447	0.997754	0.972524	1.01089	1.01738	0.970558	1.03617	1.02377	1.01388	1.00856	0.994554
	48.8226	1.00325	1.00112	0.992526	0.964815	1.01747	1.02761	0.972357	1.04102	1.0287	1.02476	1.00476	0.999104
	53.0722	1.00388	0.996568	0.992342	0.969618	1.01874	1.02681	0.968262	1.03295	1.02398	1.02257	1.01057	0.999425
	57.2962	1.0049	0.988226	0.993002	0.979884	1.01331	1.03102	0.967772	1.02678	1.01644	1.03022	1.01256	0.993382
	61.5202	1.01242	0.994554	0.990849	0.974918	1.0171	1.0194	0.97824	1.02616	1.0154	1.04038	1.02521	0.998468
	65.7698	1.01476	1.00208	0.982312	0.978071	1.01013	1.01615	0.979467	1.02799	1.01094	1.04217	1.019	0.999144
	69.9938	1.01553	0.999108	0.972691	0.978144	1.0032	1.00943	0.986167	1.02299	1.00281	1.03926	1.01945	0.992072
	74.2434	1.01636	0.994014	0.967955	0.984544	0.994915	1.0031	0.982621	1.01092	1.00612	1.03638	1.0217	0.995799
	78.4674	1.00239	0.998692	0.964899	0.991272	0.994471	0.995842	0.986308	1.01004	1.00566	1.02973	1.01328	1.00031
	82.6914	0.995271	1.00653	0.961255	0.99368	0.99002	0.995537	0.986871	1.00607	1.01014	1.03892	1.00999	1.00654
	86.941	0.99432	1.01917	0.960803	0.982216	0.997603	0.994752	0.984957	1.00063	1.01385	1.0302	1.00073	1.016
	91.165	0.993308	1.02208	0.963437	0.98969	0.99504	1.00231	0.97228	0.995357	1.01592	1.02791	0.996936	1.01552
	95.389	0.990638	1.02082	0.967464	0.987855	0.996759	0.998859	0.972437	0.985687	1.01388	1.02367	0.99628	1.0131
	99.6386	0.998734	1.0185	0.969101	0.98734	1.00268	1.00175	0.969413	0.994121	1.01231	1.02892	0.993785	1.01558
	103.863	1.00076	1.02035	0.970247	0.987713	1.01677	1.00075	0.973759	0.995487	1.01914	1.03292	0.985674	1.0106
	108.112	0.998629	0.973452	0.917789	0.972352	1.00701	0.999126	0.963107	0.996395	1.01872	1.03058	0.992863	1.00328
	112.362	0.994067	0.963915	0.910504	0.969367	0.996715	1.00266	0.965166	0.998297	1.0163	1.01915	0.99301	1.001
	116.586	0.996924	0.962455	0.904428	0.979901	0.990132	1.00263	0.971884	1.0102	1.01848	1.01812	0.993935	0.996793
	120.835	1.00075	0.961267	0.906234	0.981218	0.998998	1.01076	0.979475	1.02088	1.01871	1.01391	0.990762	1.00252
	125.059	1.00662	0.969342	0.908501	0.986594	0.994105	1.01685	0.976376	1.03701	1.02498	1.02211	0.998422	1.0088
	129.309	1.01416	0.977065	0.925264	0.989483	0.998616	1.02135	0.986091	1.03067	1.03864	1.01918	0.995491	1.01629
	133.533	1.02501	0.981802	0.934152	1.00075	0.995647	1.02881	1.00241	1.04028	1.0392	1.0231	1.00164	1.02484
	137.783	1.04121	1.04634	1.0055	1.03254	1.00738	1.04716	1.01723	1.04565	1.05249	1.03503	1.01384	1.03826
	142.007	1.05439	1.07212	1.02886	1.05214	1.02137	1.0548	1.02415	1.06068	1.06128	1.0457	1.019	1.05067
	146.256	1.06099	1.0753	1.05483	1.05957	1.03769	1.05917	1.02829	1.06878	1.07035	1.06282	1.03853	1.05967
	150.455	1.06892	1.08237	1.07188	1.07384	1.04501	1.06288	1.04601	1.07711	1.07824	1.07182	1.04846	1.06315
	154.679	1.07667	1.08207	1.07976	1.08299	1.05846	1.07199	1.05688	1.08445	1.09496	1.07861	1.0634	1.06594
	158.928	1.08576	1.09223	1.08321	1.10116	1.05998	1.08209	1.06144	1.08969	1.09979	1.09508	1.07279	1.06608
	163.152	1.09518	1.10399	1.09254	1.10753	1.06555	1.09256	1.062	1.09641	1.10235	1.10469	1.07981	1.07139
	167.376	1.10957	1.10968	1.10905	1.11274	1.07241	1.10129	1.07488	1.11025	1.10319	1.11217	1.0906	1.07538
	171.626	1.13077	1.10884	1.11483	1.11912	1.08013	1.10619	1.08073	1.11293	1.11	1.12053	1.10505	1.07856
	175.875	1.14666	1.12322	1.11436	1.12094	1.0822	1.11837	1.09286	1.11623	1.11082	1.12883	1.1134	1.08495
	180.125	1.16212	1.12913	1.12278	1.1135	1.08069	1.12508	1.08979	1.11331	1.12587	1.13165	1.11998	1.09365
	184.4	1.16498	1.13236	1.13295	1.11462	1.09119	1.11802	1.08826	1.12111	1.12446	1.13678	1.11183	1.10233
	188.624	1.16703	1.13303	1.14163	1.11041	1.09617	1.12025	1.09431	1.13374	1.12477	1.1335	1.12172	1.11523
	192.874	1.16589	1.1325	1.15179	1.11712	1.09954	1.12069	1.09688	1.13567	1.12885	1.1355	1.13317	1.11922
	197.123	1.17083	1.13606	1.14914	1.12178	1.11345	1.12648	1.09688	1.14232	1.13438	1.14084	1.12771	1.1173
	201.373	1.17033	1.15358	1.15905	1.12948	1.12522	1.14046	1.09991	1.15416	1.13111	1.14854	1.12215	1.12077
	205.597	1.17563	1.15734	1.1649	1.13919	1.12623	1.13887	1.10198	1.1622	1.13001	1.14792	1.12024	1.13041
	209.847	1.17999	1.16458	1.16091	1.15764	1.12844	1.13528	1.10448	1.16741	1.13093	1.15913	1.12878	1.13416
	214.071	1.18721	1.18054	1.16779	1.1662	1.12752	1.15149	1.11243	1.16176	1.12838	1.1675	1.15189	1.13113
	218.32	1.19254	1.19523	1.17183	1.16802	1.13834	1.16069	1.11146	1.16923	1.1333	1.17984	1.15176	1.12739
	222.57	1.20314	1.20183	1.17236	1.17227	1.14342	1.16386	1.11803	1.17028	1.13415	1.18719	1.16304	1.14169
	226.819	1.20567	1.19753	1.17416	1.17366	1.13141	1.15712	1.11977	1.16781	1.13949	1.19377	1.16852	1.14527
	231.069	1.20327	1.19218	1.17921	1.16574	1.1276	1.14782	1.12334	1.16363	1.15758	1.19279	1.16233	1.15001
	235.293	1.20046	1.19239	1.18663	1.16459	1.1309	1.15834	1.13279	1.16657	1.16606	1.18682	1.15498	1.14379
	239.543	1.192	1.19248	1.19417	1.15964	1.12706	1.16027	1.1393	1.16656	1.16104	1.18323	1.1546	1.14627
	243.767	1.19336	1.18433	1.19062	1.16967	1.12002	1.16225	1.13297	1.17443	1.16886	1.17634	1.14315	1.14782
	248.016	1.18735	1.18834	1.18799	1.18557	1.11422	1.15793	1.12947	1.17156	1.17076	1.17086	1.14184	1.15037
	252.291	1.18561	1.19137	1.18717	1.18659	1.10816	1.1501	1.12935	1.18319	1.17463	1.16999	1.12608	1.13858
	256.541	1.18569	1.19584	1.19252	1.19996	1.11731	1.15478	1.13259	1.17764	1.16234	1.17384	1.11928	1.14991
	260.791	1.1887	1.19712	1.18048	1.20971	1.11148	1.15112	1.12952	1.18054	1.14818	1.18507	1.12269	1.14605
	265.04	1.19062	1.20342	1.18007	1.21113	1.11069	1.14583	1.11446	1.17716	1.14412	1.19925	1.12643	1.15052
	269.29	1.19119	1.20982	1.17948	1.21028	1.11513	1.15464	1.10928	1.1801	1.14798	1.19665	1.11998	1.14108
	273.514	1.18798	1.21567	1.18395	1.20568	1.12125	1.16176	1.11724	1.1775	1.14237	1.20264	1.11493	1.14048
	277.712	1.19595	1.2141	1.18019	1.20404	1.11342	1.16629	1.12079	1.16934	1.13426	1.20195	1.11571	1.14621
	281.936	1.18855	1.22118	1.17627	1.19797	1.12092	1.17798	1.11587	1.16133	1.12842	1.19806	1.11311	1.15259
	286.135	1.18794	1.22491	1.16941	1.17763	1.13046	1.181	1.10436	1.17155	1.14015	1.19105	1.11505	1.1404
	290.333	1.19373	1.22463	1.17553	1.17062	1.13256	1.18083	1.1093	1.17021	1.14209	1.18339	1.13018	1.1416
	294.531	1.19232	1.22085	1.17035	1.17404	1.11894	1.17702	1.10684	1.17697	1.14259	1.18148	1.13193	1.14249
	298.73	1.19001	1.21658	1.16007	1.17957	1.12599	1.16985	1.12126	1.17716	1.13716	1.19103	1.13316	1.14791
	302.979	1.18972	1.21101	1.14469	1.17666	1.12759	1.16294	1.12563	1.17748	1.14084	1.1937	1.12943	1.15625
	307.229	1.17885	1.21003	1.14568	1.17709	1.13685	1.15112	1.12425	1.18426	1.14427	1.20216	1.12526	1.15343
	311.479	1.1757	1.21278	1.14049	1.1854	1.13197	1.14723	1.12022	1.18206	1.15392	1.20006	1.1226	1.15215
	315.703	1.17325	1.21222	1.14088	1.19505	1.11766	1.13642	1.1293	1.17955	1.14955	1.20125	1.11782	1.14749
	319.978	1.15939	1.20863	1.1446	1.19587	1.11036	1.1456	1.12282	1.17901	1.1552	1.20077	1.10579	1.1493
	324.227	1.1547	1.20773	1.13982	1.18656	1.10973	1.15066	1.12556	1.17604	1.15683	1.20014	1.10627	1.14801
	328.477	1.1547	1.2039	1.14318	1.183	1.10295	1.15366	1.1121	1.17348	1.16182	1.1926	1.10178	1.15081
	332.752	1.15189	1.21134	1.14925	1.18067	1.09794	1.15626	1.10188	1.17995	1.16577	1.19361	1.10089	1.14878
	337.002	1.15943	1.20949	1.14537	1.17823	1.09962	1.16842	1.10192	1.18064	1.16921	1.18462	1.10494	1.14001
	341.251	1.16377	1.20305	1.14511	1.17742	1.09275	1.17495	1.10598	1.19281	1.16209	1.18656	1.10639	1.13534
	345.475	1.16368	1.20292	1.13766	1.1828	1.09012	1.18625	1.09094	1.20171	1.15047	1.1896	1.107	1.14508
	349.751	1.16484	1.20987	1.1243	1.18902	1.08838	1.19022	1.09599	1.20689	1.15008	1.19194	1.10454	1.14021
	354	1.16467	1.20772	1.11865	1.19071	1.08896	1.18816	1.09784	1.19334	1.14771	1.19295	1.09258	1.14401
	358.25	1.15804	1.20435	1.10841	1.18852	1.0783	1.1836	1.09636	1.18578	1.14913	1.18409	1.09552	1.13352
	362.499	1.16276	1.19081	1.10528	1.19149	1.06996	1.1805	1.0934	1.18196	1.13863	1.1781	1.10233	1.1398
	366.775	1.15338	1.18683	1.09599	1.18916	1.05634	1.17553	1.08783	1.17509	1.1328	1.17714	1.10194	1.14651
	371.024	1.15763	1.18476	1.08684	1.18965	1.04973	1.16987	1.08571	1.16071	1.13117	1.17716	1.10495	1.14752
	375.248	1.14891	1.17864	1.08748	1.1848	1.04364	1.17568	1.09627	1.15408	1.1332	1.1726	1.103	1.13854
	379.523	1.15392	1.15988	1.09538	1.17597	1.04676	1.17414	1.09121	1.15476	1.11986	1.17054	1.1026	1.12949
	383.747	1.15334	1.1548	1.09222	1.17919	1.04175	1.16819	1.07848	1.16204	1.11633	1.16365	1.10953	1.12487
	387.971	1.15449	1.15827	1.09996	1.17522	1.03664	1.17739	1.0752	1.17209	1.0976	1.16475	1.09938	1.12514
	392.195	1.14495	1.16867	1.10538	1.17407	1.03736	1.17788	1.07291	1.16671	1.10175	1.16565	1.089	1.11267
	396.445	1.14534	1.16797	1.10794	1.17731	1.03221	1.17207	1.06769	1.16782	1.10181	1.17028	1.08464	1.10597
	400.695	1.12966	1.16395	1.11213	1.16279	1.03819	1.18001	1.05865	1.16134	1.09998	1.15932	1.07658	1.09968
	404.944	1.12832	1.16534	1.10979	1.15687	1.04848	1.17316	1.05326	1.1536	1.10396	1.1584	1.08655	1.09726
	409.194	1.10571	1.16789	1.0962	1.1501	1.01962	1.15259	1.04204	1.12422	1.09045	1.1281	1.0622	1.08756
	413.443	1.12456	1.18758	1.12046	1.15522	1.05782	1.17696	1.06249	1.13595	1.12061	1.13657	1.07844	1.09852
	417.693	1.1604	1.22651	1.15451	1.1936	1.0898	1.20413	1.0947	1.16155	1.13221	1.14257	1.09145	1.10445
	421.943	1.22201	1.27686	1.2027	1.24129	1.12845	1.26092	1.14961	1.21227	1.14034	1.14834	1.10389	1.11382
	426.167	1.30033	1.34999	1.28325	1.30797	1.18264	1.34486	1.22279	1.27938	1.1517	1.1616	1.11663	1.12924
	430.416	1.40722	1.46327	1.40378	1.41359	1.25067	1.42846	1.32405	1.37622	1.1668	1.17777	1.14214	1.14778
	434.691	1.54423	1.60578	1.54268	1.55011	1.31025	1.54123	1.43167	1.49122	1.19044	1.18708	1.14155	1.16809
	438.915	1.7359	1.7983	1.72546	1.71795	1.42891	1.71247	1.58528	1.65515	1.23046	1.23397	1.17895	1.20296
	443.165	1.88725	1.98708	1.89755	1.87632	1.47969	1.85158	1.71764	1.80675	1.20772	1.24393	1.17507	1.20358
	447.415	2.03624	2.14847	2.06326	2.02271	1.54	1.98134	1.83677	1.92609	1.21946	1.259	1.17893	1.21972
	451.664	2.16367	2.29112	2.21946	2.16714	1.59534	2.08532	1.93347	2.02288	1.20992	1.27359	1.1943	1.22843
	455.914	2.27249	2.44258	2.34256	2.28312	1.64113	2.14809	2.00933	2.13153	1.215	1.26821	1.19538	1.23557
	460.112	2.35097	2.55241	2.42062	2.37019	1.66308	2.21401	2.02912	2.1847	1.22941	1.28801	1.20123	1.2404
	464.362	2.41944	2.62617	2.48128	2.42575	1.69144	2.27303	2.03884	2.24986	1.22789	1.29213	1.2184	1.24424
	468.56	2.47223	2.66224	2.54424	2.49488	1.7311	2.29937	2.05864	2.30525	1.22675	1.28995	1.23822	1.25092
	472.784	2.49435	2.69384	2.57756	2.54916	1.75571	2.33759	2.07092	2.32135	1.23368	1.29728	1.25295	1.2596
	477.008	2.52123	2.71244	2.59762	2.55597	1.77306	2.33786	2.07098	2.34739	1.25139	1.29345	1.25858	1.26277
	481.232	2.53702	2.7422	2.61283	2.57075	1.79041	2.33246	2.05588	2.3778	1.26649	1.2893	1.2584	1.26808
	485.482	2.5437	2.75487	2.62436	2.5882	1.79645	2.34437	2.07267	2.39853	1.26754	1.28526	1.25472	1.2548
	489.706	2.57167	2.76904	2.62644	2.62722	1.82841	2.35017	2.08399	2.41589	1.27026	1.26954	1.24426	1.24626
	493.955	2.5694	2.7721	2.63345	2.62962	1.84878	2.34151	2.12077	2.41079	1.26741	1.26245	1.22946	1.23652
	498.205	2.56948	2.77565	2.63611	2.61942	1.84914	2.36795	2.10649	2.38475	1.2662	1.26014	1.21308	1.24477
	502.403	2.60017	2.77638	2.64742	2.631	1.83275	2.34315	2.1109	2.38303	1.25914	1.26461	1.21657	1.2443
	506.653	2.60075	2.79513	2.67788	2.63538	1.83107	2.34351	2.12318	2.38666	1.24321	1.27209	1.22381	1.24435
	510.903	2.59999	2.8262	2.70024	2.6235	1.82635	2.36818	2.15345	2.36813	1.25311	1.26721	1.21871	1.24165
	515.152	2.61775	2.80973	2.71622	2.60808	1.81758	2.37862	2.15699	2.33921	1.25304	1.26863	1.23085	1.25426
	519.376	2.60678	2.7941	2.73789	2.60798	1.80308	2.3671	2.17302	2.3462	1.23993	1.27618	1.23652	1.26667
	523.651	2.59796	2.7865	2.73927	2.62167	1.7806	2.38497	2.19061	2.3394	1.24497	1.2855	1.24844	1.28323
	527.901	2.59705	2.79435	2.74798	2.61851	1.76423	2.37741	2.22964	2.37115	1.24991	1.29301	1.24879	1.27958
	532.176	2.58818	2.80444	2.75003	2.62387	1.78355	2.38747	2.2452	2.38673	1.26352	1.28695	1.23026	1.27528
	536.4	2.59054	2.82887	2.73821	2.62597	1.79945	2.40861	2.23495	2.40304	1.26655	1.29619	1.21495	1.26593
	540.65	2.59074	2.82657	2.72518	2.65447	1.80381	2.4064	2.21466	2.43374	1.26202	1.30669	1.21677	1.27603
	544.899	2.59865	2.84155	2.71332	2.66426	1.81696	2.39962	2.19289	2.45605	1.25768	1.32394	1.20543	1.28331
	549.149	2.60174	2.85331	2.71292	2.6554	1.81839	2.40114	2.20927	2.46669	1.26552	1.32924	1.20748	1.27339
	553.347	2.59131	2.86606	2.75152	2.66665	1.84125	2.38993	2.19829	2.4528	1.25108	1.33312	1.20268	1.2647
	557.597	2.59686	2.88924	2.77393	2.7015	1.85436	2.40573	2.17634	2.44881	1.24111	1.33112	1.22179	1.26444
	561.821	2.61258	2.88126	2.77447	2.7018	1.87361	2.40532	2.15711	2.43739	1.23283	1.32161	1.22706	1.26782
	566.071	2.60521	2.86421	2.76321	2.71733	1.85907	2.40589	2.16112	2.4435	1.234	1.31018	1.23264	1.27221
	570.295	2.60961	2.85486	2.75708	2.70577	1.87211	2.39207	2.18383	2.41621	1.22564	1.29322	1.22621	1.26388
	574.519	2.5988	2.85609	2.77041	2.7011	1.88314	2.4046	2.20243	2.39682	1.22437	1.27768	1.2201	1.25894
	578.768	2.59139	2.84844	2.78705	2.7001	1.87984	2.4143	2.20468	2.41152	1.21505	1.27424	1.21799	1.25798
	582.992	2.61205	2.84123	2.77916	2.69523	1.8773	2.42146	2.20429	2.41873	1.21413	1.27816	1.22184	1.2561
	587.242	2.60539	2.84812	2.76746	2.70134	1.90539	2.38527	2.18775	2.42796	1.22189	1.27964	1.20585	1.25279
	591.466	2.60304	2.86599	2.77491	2.71576	1.90115	2.38321	2.19213	2.44266	1.23198	1.28924	1.19858	1.25147
	595.69	2.63324	2.88653	2.78712	2.73541	1.91104	2.38344	2.20084	2.41283	1.22249	1.2881	1.20366	1.24874
	599.914	2.65062	2.86904	2.82274	2.76299	1.89339	2.3909	2.19839	2.453	1.22684	1.29158	1.19988	1.24878
	604.163	2.66314	2.86124	2.83813	2.79086	1.89992	2.36852	2.17368	2.46245	1.22981	1.29306	1.20195	1.2487
	608.413	2.67578	2.85926	2.81442	2.79119	1.89014	2.35632	2.16803	2.41146	1.2385	1.29069	1.19944	1.25709
	612.663	2.6981	2.86295	2.81091	2.78983	1.89493	2.35966	2.16303	2.42142	1.24733	1.28261	1.2009	1.24981
	616.887	2.71012	2.84584	2.80294	2.7638	1.86861	2.3687	2.17636	2.40706	1.25364	1.28322	1.2072	1.25868
	621.136	2.71136	2.845	2.80745	2.74044	1.83469	2.38956	2.20102	2.4033	1.23951	1.27842	1.21522	1.25088
	625.386	2.68714	2.82473	2.81538	2.6929	1.83907	2.39153	2.1889	2.41678	1.24076	1.28189	1.21769	1.25468
	629.661	2.67664	2.82668	2.80007	2.67372	1.84366	2.37766	2.16984	2.40613	1.23897	1.28969	1.23254	1.25765
	633.885	2.66015	2.8374	2.77466	2.6609	1.83043	2.40039	2.19114	2.40814	1.24409	1.2936	1.24624	1.25404
	638.135	2.65884	2.83469	2.76706	2.64249	1.86131	2.41637	2.19983	2.43335	1.24792	1.29461	1.23479	1.25176
	642.384	2.64732	2.83913	2.76435	2.63917	1.84978	2.4031	2.22875	2.43334	1.23444	1.30407	1.22673	1.25717
	646.583	2.6472	2.8574	2.75838	2.65386	1.86421	2.4201	2.22412	2.45654	1.21777	1.30429	1.22918	1.24525
	650.807	2.63203	2.84056	2.7427	2.68282	1.88637	2.40187	2.19769	2.46045	1.23059	1.30176	1.22657	1.23974
	655.056	2.62795	2.83815	2.74134	2.71549	1.88111	2.40031	2.20842	2.46212	1.24143	1.30167	1.22226	1.23539
	659.28	2.63235	2.84463	2.74555	2.71074	1.89154	2.41549	2.20015	2.45074	1.23998	1.29816	1.21367	1.23387
	663.555	2.6419	2.84969	2.7493	2.71745	1.91033	2.39284	2.18498	2.46688	1.23452	1.2851	1.21143	1.2277
	667.779	2.64114	2.84978	2.75918	2.7413	1.90114	2.38475	2.17034	2.47591	1.2248	1.28205	1.21501	1.23627
	672.003	2.62992	2.82342	2.75222	2.73561	1.90191	2.38552	2.14807	2.47804	1.23861	1.27138	1.21281	1.23701
	676.202	2.63297	2.78861	2.77274	2.71478	1.87834	2.36413	2.15391	2.45319	1.25116	1.25795	1.21085	1.23926
	680.451	2.64554	2.77888	2.78954	2.69417	1.89081	2.36592	2.1619	2.4292	1.24734	1.25391	1.20339	1.25484
	684.675	2.66866	2.78476	2.78162	2.69109	1.89016	2.3758	2.17871	2.44556	1.23531	1.24224	1.19997	1.26228
	688.951	2.68741	2.79433	2.77836	2.67705	1.8906	2.38384	2.19129	2.45831	1.23704	1.24924	1.20071	1.25546
	693.175	2.67903	2.78751	2.77959	2.66213	1.87785	2.39949	2.20548	2.43539	1.23608	1.26337	1.19149	1.25451
	697.399	2.70418	2.78012	2.79132	2.65074	1.86444	2.40365	2.20867	2.42246	1.23674	1.26672	1.19016	1.24358
	701.648	2.71563	2.81176	2.79561	2.66192	1.87491	2.42788	2.19766	2.41411	1.23593	1.26706	1.18578	1.25502
	705.872	2.69504	2.83109	2.78788	2.66108	1.88419	2.45454	2.199	2.43683	1.238	1.27046	1.19197	1.25693
	710.122	2.6935	2.87159	2.75276	2.6693	1.87071	2.43866	2.1896	2.44198	1.23237	1.27978	1.20371	1.25281
	714.371	2.68078	2.85222	2.73979	2.6705	1.87001	2.39459	2.15302	2.4205	1.24269	1.28817	1.20167	1.251
	718.57	2.64871	2.81851	2.72586	2.6923	1.86607	2.39684	2.16515	2.40221	1.23823	1.29196	1.20786	1.25219
	722.794	2.65428	2.80481	2.73578	2.71408	1.86561	2.41051	2.16378	2.4076	1.23287	1.29294	1.21102	1.26684
	727.043	2.64553	2.81335	2.73533	2.68686	1.87111	2.40982	2.15515	2.41331	1.23194	1.29126	1.21562	1.27251
	731.293	2.65628	2.79407	2.72776	2.68159	1.84417	2.38578	2.16318	2.41409	1.22427	1.29567	1.2209	1.26618
	735.543	2.68773	2.79515	2.72901	2.67686	1.83732	2.37183	2.17361	2.3876	1.21065	1.2987	1.21543	1.25612
	739.792	2.69151	2.76111	2.76967	2.65866	1.82954	2.40065	2.17371	2.4002	1.21079	1.30129	1.21515	1.2539
	744.042	2.68793	2.76923	2.76253	2.65732	1.82631	2.44441	2.19522	2.40878	1.21234	1.29583	1.22227	1.25533
	748.291	2.70369	2.78437	2.78633	2.66435	1.82307	2.41424	2.20637	2.4273	1.21487	1.28991	1.22171	1.25132
	752.515	2.69709	2.7924	2.78105	2.65125	1.8173	2.41352	2.20303	2.41231	1.21427	1.28385	1.21294	1.2359
	756.765	2.68132	2.8056	2.77321	2.69376	1.8301	2.42759	2.22068	2.42843	1.21744	1.27421	1.21544	1.22711
	761.04	2.66738	2.8254	2.76617	2.68527	1.85053	2.44136	2.20865	2.41577	1.21938	1.26013	1.22533	1.21864
	765.29	2.67414	2.83165	2.73711	2.68802	1.86368	2.4237	2.20075	2.41494	1.22868	1.26274	1.21872	1.22353
	769.539	2.67724	2.85992	2.72144	2.70744	1.86515	2.38994	2.22534	2.41483	1.22904	1.2557	1.20575	1.22947
	773.763	2.67491	2.86649	2.7386	2.70226	1.87251	2.36452	2.21059	2.42821	1.20797	1.25184	1.20114	1.22865
	778.013	2.66764	2.8764	2.71028	2.68829	1.87396	2.37046	2.19464	2.4092	1.20591	1.25286	1.18568	1.24164
	782.263	2.69249	2.86816	2.71634	2.67544	1.87236	2.35868	2.21487	2.42649	1.21002	1.25979	1.19551	1.23867
	786.487	2.69537	2.8748	2.72482	2.63803	1.85652	2.37389	2.2114	2.41893	1.20656	1.26321	1.19254	1.23874
	790.711	2.70656	2.86478	2.74416	2.62989	1.86915	2.37128	2.21016	2.45253	1.20601	1.2784	1.18369	1.24091
	794.935	2.67322	2.86516	2.7796	2.65441	1.88716	2.37253	2.22131	2.4668	1.20295	1.28112	1.18459	1.23854
	799.159	2.66824	2.85409	2.77563	2.66242	1.88965	2.39699	2.21034	2.47114	1.20086	1.27753	1.19591	1.23143
	803.383	2.68146	2.83395	2.78162	2.65585	1.91267	2.43182	2.2073	2.46105	1.21356	1.28053	1.19806	1.2265
	807.607	2.6729	2.81874	2.78718	2.66035	1.90803	2.44236	2.21461	2.45438	1.2198	1.27166	1.212	1.20835
	811.856	2.66175	2.82231	2.78542	2.67355	1.90632	2.45283	2.20467	2.44821	1.22186	1.26417	1.21123	1.22046
	816.08	2.66505	2.79977	2.76572	2.67708	1.88199	2.41419	2.21103	2.43746	1.21965	1.26746	1.21215	1.22284
	820.355	2.65181	2.79654	2.74711	2.67929	1.86105	2.40967	2.21316	2.40895	1.22361	1.26342	1.22423	1.21926
	824.579	2.65604	2.77648	2.72934	2.66526	1.84578	2.43009	2.17753	2.40773	1.22099	1.26184	1.22683	1.21189
	828.829	2.6647	2.7592	2.71504	2.64834	1.86181	2.42307	2.18027	2.38721	1.21632	1.26621	1.22047	1.21485
	833.104	2.65231	2.7694	2.70165	2.66539	1.85026	2.39562	2.17319	2.37612	1.21226	1.27804	1.22299	1.22024

## Sheet: Figure 1c
Figure 1c	Analysis of CD25+Foxp3+ Treg cells by flow cytometry
		WT (n=8-21)																					Stim1Stim2 Foxp3cre (n=7-17)
	Thymus	0.45	1	0.6	0.4	0.7	0.44	0.57	0.55	1.45	0.58	0.48	0.49	0.95	0.57	1.2	0.67	0.58					4.1	7.3	2.6	5.6	5.1	3.6	2.5	7.4	2.94	6.6	3.52	7.6	3.6	7.6	8.7	4.53	4.42
	Spleen	7.8	9.7	8.9	10.5	10.3	10.5	13	9.8	11.2	6.7	13.6	10.8	13.6	8.77	9.14	13.3	12.9	7.1	10.4	10.1	9.9	3.3	3.3	6.6	5	6.5	6.5	4.9	12.4	9.9	9.7	5.8	9.7	7.3	7.37	5.35	9.2	11	6.8	7.1	6.6	7.9
	LNs	9.1	9.5	9.5	9.4	9.9	9.5	8.8	12	13.1	7.9	9.4	11.1	10.5	13.1	12.6	17.6	10.5					14.4	11.6	23.4	20.9	21	16.5	15.3	18.8	22.1	27.9	22	15.3	15.5	23.2	23.2	15.6	14.5
	blood								7.8	2	2.5	6.6	3.2	3.67	3.83	4.83															8.8	10.9	15	5.1	6.4	8.87	6.13

## Sheet: Figure 1d
Figure 1f	Analysis of naïve and effector Treg cells by flow cytometry
		naive			effector
	WT spleen	33.8	33.1	40.4	62.3	63.1	54.2
	Stim1/2 Foxp3cre spleen	21.1	18.8	12.6	74.1	70	84.1
	WT mLNs	30.3	30.1	35.8	66	58.8	60.6
	Stim1/2 Foxp3cre mLNs	26.3	9.2	39	69.9	72.9	56

## Sheet: Figure 1f
Figure 1f	Analysis of body weight
		WT	Stim1/2 Foxp3cre
	sample 1	18.4	12.6
	sample 2	20.9	14.6
	sample 3	17.8	11.6
	sample 4	15.6	13.2
	sample 5	16.5	12.3
	sample 6	17.2	14.3
	sample 7	20.8	13.5
	sample 8	21.8	14.1

## Sheet: Figure 1g
Figure 1g	Survival data
	1 = mice found dead or moribund
	Days elapsed	male WT (n=9)	male Stim1/2 Foxp3cre (n=13)
	30		1
	31		1
	32		1
	32		1
	32		1
	34		1
	41		1
	37		1
	45		1
	47		1
	53		1
	53		1
	55		1
	100	end	end

## Sheet: Figure 2b
Figure 2b	Analysis of naïve and effector T cells
		naive												effector												memory
	WT spleen CD4	79.5	80.9	76.8	80.4	85.8	78.2		74.9	85.4	67.9	79.6		13.2	13.8	14.6	12.9	12.5	19.5		20.4	12.6	20.9	19
	DKO spleen CD4	0.7	5	2.1	2.2	0.9	5.7	24.8	5.9	4.1	10.8	6.6	7.8	91.6	86.1	91	91.4	91.8	88.4	73.3	89.4	92.9	88.1	92.1	91.3
	WT spleen CD8	72.6	64.1	68.4	53.2	62.9	44.8		67.5	64.9	23.1	60		3.3	3.3	4.8	2.8	2.6	3.5		8.9	2.6	20.6	5.7		18.5	27.7	34.7	25.7	31.2	48.3		18.8	28.3	53.7	32.2
	DKO spleen CD8	0.3	2.2	0.6	0.6	0.6	2.5	11.9	5	2.5	1.9	2.1	3.6	93	85	90	90	93	88	57.3	73.6	74.4	91.3	86.1	80.7	5	12.1	8.1	6.3	5.6	8.1	23.5	14.7	5.6	5.5	8.6	14.3
		naive												effector												memory
	WT LN CD4	86.6	88.9	88.2	88.9	90.8	91.5		88.4	87.8	87.3	79.6		6.3	6.1	6.3	6.8	7.6	7.6		6.4	6.4	9.3	19.1
	DKO LN CD4	13	33.5	19.5	19.2	12.7	25.4	68.7	66.6	60	51.4	19.7	49.1	73.3	46.2	60.5	60.9	64.7	57.2	28.1	30	36.9	43.4	67.8	48.7
	WT LN CD8	75.3	76.1	74.3	80.5	75.7	61		57	55.9	39	57.9		2.3	1.1	1.1	2.6	0.4	0.6		10.2	9.7	13.3	8.5		14.9	19.5	21.2	14.2	21.3	36		16.5	15.4	38.6	31.1
	DKO LN CD8	5.8	19.8	10	9.6	10.2	11.2	44.9	36.4	34.8	27.4	0.1	16.6	67.4	32	48	42	44	39	17.1	17.4	20.6	51.2	90	48.6	25.3	45.9	39.3	46.6	40.7	47.5	33.3	41.8	41.2	13.7	0.7	31.9

## Sheet: Figure 2c
Figure 2c	Analysis of GATA3 expression in conventional T cells
		WT (n=4)				Stim1/2 Foxp3cre (n=4)
	spleen	324	321	324	323	629	608	466	788
	LNs	281	278	277	279	673	635	672	624

## Sheet: Figure 2d
Figure 2d	cytokine analysis of serum using ELISA
		WT																								Stim1/2 Foxp3cre
	IL-1b	17.848	36.176	11.216	24.804	5.448	12.672	5.936	0.868	13.052	0	8.736	1.836	8.308	6.688	17.904	2	5.664	2.376							20.976	24.748	42.808	41.516	47.336	94.348	10.192	16.716	22.484	13.644	9.708	10.464	14.184	56.016	7.012	9.708	8.952	31.164	63.888	12.404	4.532	32.404	55.532
	IL-4	22.268	27.956	37.016	19.54	30.876	15.256	7.256	6.612	1.38	12.184	-8.628	1.76	8.24	13.892	9.532	1.72	12.184	-8.628	1.76	8.24					53.468	22.724	30.304	48.352	48.312		23.028	40.428	33.644	61.204	21.664	36.448	17.492	11.576	51.46	53.736	19.388	21.36	52.788	34.4
	IL-5	0	11.976	0	0	4.064	0	0	0	0	2.084	0	0	0												124.78		18.944	33.476	82.7	4.624	82.58	16.288	8.284	46.704	222.964	35.984	24.468	40.592	11.712	201.14	49.804	20.688	8.08
	IL-6	93.092	76.748	63.848	73.548	62.032	48.652	21.744	38.996	31.016	25.616	45.736	21.124	43.584	12.14	31.4	29.868	25.236	7.84							147.236	207.356	149.484	167.5	123.82	165.108	233.924	156.796	166.064	223.984	161.764	74.168	134.86	216.196	203.292	51.04
	IL-13	20.829	14.629	14.858	23.585	11.787	9.519	10.15	11.873	13.968	10.667	37.162	15.088	27.948	19.767	9.174	17.298									68.021	106.831	106.228	323.299	94.86	64.949	43.851	68.968	40.55	223.891	96.123	41.353	48.444	35.354	35.957	30.79	57.256	116.504	74.02	278.059	102.18	72.614	45.946	135.536
	IL-17		12.136	22.56	0	25.704	16.564	59.268	14.704	8.28	24.848	11.708	9.492	17.564	11.136	2.564	23.276	26.132	16.92	8.78						51.412	64.34	37.988	41.772	34.844	32.56	10.208	20.704	15.42	14.92	15.992	18.992	27.704	15.204	26.132	16.064	17.992
	IFNg	14.86	9.132	5.452	13.224	8.472	5.932	2.396	5.272	4.772	2.5	4.8	5.7	4.268	0	3.856	0	3.448								12.244	12.88	11.044	10.656	17.096	6.324	12.44	16.38	12.444	12.424	16.428	14.568	12.432	10.204	20.092	12.776
	TNFa	103.636	90.72	86.448	51.132	47.172	64.78	43.004	49.36	43.944	39.464	47.9	33.316	48.632	4.148	71.968	53.84	71.028	56.236							421.064	588.476	375.02	468.464	414.292	231.776	287.82	397.208	446.9	275.528	403.04	492.636	344.18	393.352	609.832	403.04	271.884

## Sheet: Figure 2e
Figure 2e	Immunoglobulin analysis of serum using ELISA
	IgM			IgG			IgA			IgE
	WT	Stim1/2 Foxp3cre		WT	Stim1/2 Foxp3cre		WT	Stim1/2 Foxp3cre		WT	Stim1/2 Foxp3cre
	3890	1955470		57200	587150		21550	97050		1753.14	90581.1
	19710	1987120		83700	507900		28250	86000		1389.79	86174.4
	1760	1709330		10650	451650		12950	62750		1892.88	105883
	71290	4292690		7200	1171550		15450	106600		355.65	90907.1
	34950	2213350		28600	577500		36900	112600		63.5875	47408.5
	37880	3640410		32650	948000		63150	168100		439.512	135668
	12100	1997670		6050	537650		48950	99150		672.425	86766
	40810	3907070		27750	1120400		12900	249850		3434.75	124544

[truncated: 39 more sheets: Figure 2f, Figure 2g, Figure 2h, Figure 2i, Figure 3a, Figure 3c, Figure 3d, Figure 3e+f, Figure 3g, Figure 4a, Figure 4b, Figure 4d, Figure 4e, Figure 4f, Figure 4g, Figure 4i, Figure 4j, Figure 4k, Figure 4l, Figure 5c+d …]
